# Supplementary material for: Characterization of Polysaccharides Sequentially Extracted from Allium roseum Leaves and Their Hepatoprotective Effects against Cadmium Induced Toxicity in Mouse Liver
Source: Antioxidants (Basel). 2022 Sep 21;11(10):1866. doi: 10.3390/antiox11101866 (PMC9599006; doi:10.3390/antiox11101866)
Supplement: Supplementary file 1 [file antioxidants-11-01866-s001.zip]

Archive with 1 entries (1 files):
- antioxidants-1889586-supplementary.pdf
